# Supplementary material for: Review of the species of Paratenetus Spinola inhabiting America, north of Mexico (Coleoptera, Tenebrionidae)
Source: Zookeys. 2014 Jun 12;(415):23–51. doi: 10.3897/zookeys.415.6524 (PMC4089819; doi:10.3897/zookeys.415.6524)
Supplement: XML Treatment for Paratenetus [file zookeys.415.6524-treatment1.xml]

<!DOCTYPE tp:taxon-treatment
  PUBLIC "-//TaxonX//DTD Taxonomic Treatment Publishing DTD v0 20100105//EN" "tax-treatment-NSO.dtd">
<tp:taxon-treatment xmlns:tp="http://www.plazi.org/taxpub"><tp:treatment-meta><mixed-citation publication-type="journal"><person-group><name><surname>Bousquet</surname><given-names>Yves</given-names></name><name><surname>Bouchard</surname><given-names>Patrice</given-names></name></person-group><article-title>Review of the species of <italic>Paratenetus</italic> Spinola inhabiting America, north of Mexico (Coleoptera, Tenebrionidae)</article-title><source>Zookeys</source><day>12</day><month>6</month><year>2014</year><volume>2014</volume><issue>415</issue><fpage>23</fpage><lpage>51</lpage><pub-id pub-id-type="doi">10.3897/zookeys.415.6524</pub-id></mixed-citation></tp:treatment-meta><tp:nomenclature><label>Genus</label><tp:taxon-name>
                        <tp:taxon-name-part taxon-name-part-type="genus">Paratenetus</tp:taxon-name-part>
                        <object-id xmlns:xlink="http://www.w3.org/1999/xlink" xlink:type="simple">http://species-id.net/wiki/Paratenetus</object-id>
                    </tp:taxon-name><tp:taxon-authority>Spinola, 1844</tp:taxon-authority><tp:nomenclature-citation-list><tp:nomenclature-citation><tp:taxon-name>Paratenetus</tp:taxon-name><comment> Spinola, 1844: 116. Type species: <italic><tp:taxon-name>Paratenetus punctatus</tp:taxon-name></italic> Spinola, 1844 designated by <xref ref-type="bibr" rid="B22">Lucas (1920</xref>: 483).</comment></tp:nomenclature-citation><tp:nomenclature-citation><tp:taxon-name>Storthephora</tp:taxon-name><comment> Mäklin, 1875: 658. Type species: <italic><tp:taxon-name>Storthephora denticollis</tp:taxon-name></italic> Mäklin, 1875 by present designation. Synonymy established by <xref ref-type="bibr" rid="B9">Champion (1893</xref>: 47).</comment></tp:nomenclature-citation></tp:nomenclature-citation-list></tp:nomenclature><tp:treatment-sec sec-type="Etymology"><title>Etymology.</title><p><xref ref-type="bibr" rid="B28">Spinola (1844</xref>: 117) mentioned that the name <italic><tp:taxon-name>Paratenetus</tp:taxon-name></italic> came from a Greek adjective which supposedly means “Digne d’être observé” (worthy of being observed). The idea for the name came from the peculiar shape of the palpi and particularly the flattening of the first two labial palpomeres.</p></tp:treatment-sec><tp:treatment-sec sec-type="Description"><title>Description</title><p>(based on species treated only). Body short, convex, pubescent; elytra with slanting setae in addition to erect setae. Epistoma with clypeolabral membrane exposed. Eyes present, prominent. Gena not sulcate. Antenna with last three antennomeres abruptly expanded, forming a distinct, loose club. Labial palpi short, penultimate palpomere swollen, last palpomere narrow, more or less fusiform; last maxillary palpomere large, at least twice as large apically than basally. Pronotum with sides denticulate, each denticle with one or two stiff setae; surface with relatively coarse punctures. Procoxae moderately separated. Mesepimeron not closing mesocoxal cavity. Elytra without striae, with relatively coarse punctures; epipleuron distinct and relatively wide up to apex. Abdomen with distinct membrane along posterior edge of ventrites 3 and 4. Intercoxal process of first ventrite relatively wide, more or less rounded apically. Tibia not expanded apically. Metatarsomere 1 elongate, as long as next two tarsomeres combined; penultimate tarsomere deeply lobate dorsally; last tarsomere not arising at apex of penultimate tarsomere. Tarsal claw simple, not pectinate. Tarsal formula 5–5-4. Defensive glands absent.</p></tp:treatment-sec><tp:treatment-sec sec-type="Diversity"><title>Diversity.</title><p>This genus currently includes 57 species (<xref ref-type="table" rid="T1">Table 1</xref>) ranging collectively from Canada, as far north as southern Northwest Territories, south to Argentina.</p><table-wrap id="T1" position="float" orientation="portrait"><label>Table 1.</label><caption><p>Checklist of <italic><tp:taxon-name>Paratenetus</tp:taxon-name></italic> species of the world.</p></caption><table><tbody><tr><th rowspan="1" colspan="1" style="text-align:left">Species</th><th rowspan="1" colspan="1" style="text-align:left">Distribution</th></tr><tr><td rowspan="1" colspan="1" style="text-align:left"><italic><tp:taxon-name>Paratenetus antennalis</tp:taxon-name></italic> Kulzer, 1958</td><td rowspan="1" colspan="1" style="text-align:left">Brazil</td></tr><tr><td rowspan="1" colspan="1" style="text-align:left"><italic><tp:taxon-name>Paratenetus atricolor</tp:taxon-name></italic> Pic, 1934</td><td rowspan="1" colspan="1" style="text-align:left">Brazil</td></tr><tr><td rowspan="1" colspan="1" style="text-align:left"><italic><tp:taxon-name>Paratenetus auritus</tp:taxon-name></italic> (Mäklin, 1875)</td><td rowspan="1" colspan="1" style="text-align:left">Brazil</td></tr><tr><td rowspan="1" colspan="1" style="text-align:left"><italic><tp:taxon-name>Paratenetus bicoloricollis</tp:taxon-name></italic> Pic, 1939</td><td rowspan="1" colspan="1" style="text-align:left">Brazil</td></tr><tr><td rowspan="1" colspan="1" style="text-align:left"><italic><tp:taxon-name>Paratenetus bordoni</tp:taxon-name></italic> Marcuzzi, 1994</td><td rowspan="1" colspan="1" style="text-align:left">Venezuela</td></tr><tr><td rowspan="1" colspan="1" style="text-align:left"><italic><tp:taxon-name>Paratenetus brevipennis</tp:taxon-name></italic> Champion, 1886</td><td rowspan="1" colspan="1" style="text-align:left">Panama</td></tr><tr><td rowspan="1" colspan="1" style="text-align:left"><italic><tp:taxon-name>Paratenetus cicatricosus</tp:taxon-name></italic> Motschulsky, 1868</td><td rowspan="1" colspan="1" style="text-align:left">Brazil</td></tr><tr><td rowspan="1" colspan="1" style="text-align:left"><italic><tp:taxon-name>Paratenetus constrictus</tp:taxon-name></italic> Champion, 1893</td><td rowspan="1" colspan="1" style="text-align:left">Mexico, Central America</td></tr><tr><td rowspan="1" colspan="1" style="text-align:left"><italic><tp:taxon-name>Paratenetus corticarioides</tp:taxon-name></italic> Champion, 1886</td><td rowspan="1" colspan="1" style="text-align:left">Mexico, Central America</td></tr><tr><td rowspan="1" colspan="1" style="text-align:left"><italic><tp:taxon-name>Paratenetus corumbanus</tp:taxon-name></italic> Pic, 1934</td><td rowspan="1" colspan="1" style="text-align:left">Brazil</td></tr><tr><td rowspan="1" colspan="1" style="text-align:left"><italic><tp:taxon-name>Paratenetus crenulatus</tp:taxon-name></italic> Champion, 1886</td><td rowspan="1" colspan="1" style="text-align:left">Panama</td></tr><tr><td rowspan="1" colspan="1" style="text-align:left"><italic><tp:taxon-name>Paratenetus denticollis</tp:taxon-name></italic> (Mäklin, 1875)</td><td rowspan="1" colspan="1" style="text-align:left">Venezuela</td></tr><tr><td rowspan="1" colspan="1" style="text-align:left"><italic><tp:taxon-name>Paratenetus denticulatus</tp:taxon-name></italic> Champion, 1886</td><td rowspan="1" colspan="1" style="text-align:left">Panama</td></tr><tr><td rowspan="1" colspan="1" style="text-align:left"><italic><tp:taxon-name>Paratenetus discoidalis</tp:taxon-name></italic> Pic, 1939</td><td rowspan="1" colspan="1" style="text-align:left">Brazil</td></tr><tr><td rowspan="1" colspan="1" style="text-align:left"><italic><tp:taxon-name>Paratenetus donckieri</tp:taxon-name></italic> Pic, 1925</td><td rowspan="1" colspan="1" style="text-align:left">Brazil</td></tr><tr><td rowspan="1" colspan="1" style="text-align:left"><italic><tp:taxon-name>Paratenetus ensellatus</tp:taxon-name></italic> Pic, 1934</td><td rowspan="1" colspan="1" style="text-align:left">Brazil</td></tr><tr><td rowspan="1" colspan="1" style="text-align:left"><italic><tp:taxon-name>Paratenetus epitragoides</tp:taxon-name></italic> Berg, 1889</td><td rowspan="1" colspan="1" style="text-align:left">Argentina</td></tr><tr><td rowspan="1" colspan="1" style="text-align:left"><italic><tp:taxon-name>Paratenetus exutus</tp:taxon-name></italic> Bousquet &amp; Bouchard, sp. n.</td><td rowspan="1" colspan="1" style="text-align:left">Canada, U.S.A.</td></tr><tr><td rowspan="1" colspan="1" style="text-align:left"><italic><tp:taxon-name>Paratenetus foveithorax</tp:taxon-name></italic> Ferrer &amp; Ødegaard, 2005</td><td rowspan="1" colspan="1" style="text-align:left">Panama</td></tr><tr><td rowspan="1" colspan="1" style="text-align:left"><italic><tp:taxon-name>Paratenetus freyi</tp:taxon-name></italic> Kulzer, 1958</td><td rowspan="1" colspan="1" style="text-align:left">Brazil</td></tr><tr><td rowspan="1" colspan="1" style="text-align:left"><italic><tp:taxon-name>Paratenetus fuscus</tp:taxon-name></italic> LeConte, 1850</td><td rowspan="1" colspan="1" style="text-align:left">Canada, U.S.A.</td></tr><tr><td rowspan="1" colspan="1" style="text-align:left"><italic><tp:taxon-name>Paratenetus germaini</tp:taxon-name></italic> Pic, 1926</td><td rowspan="1" colspan="1" style="text-align:left">Bolivia</td></tr><tr><td rowspan="1" colspan="1" style="text-align:left"><italic><tp:taxon-name>Paratenetus gibbipennis</tp:taxon-name></italic> Motschulsky, 1868</td><td rowspan="1" colspan="1" style="text-align:left">Canada, U.S.A.</td></tr><tr><td rowspan="1" colspan="1" style="text-align:left"><italic><tp:taxon-name>Paratenetus gounellei</tp:taxon-name></italic> Pic, 1920</td><td rowspan="1" colspan="1" style="text-align:left">Brazil</td></tr><tr><td rowspan="1" colspan="1" style="text-align:left"><italic><tp:taxon-name>Paratenetus grandicornis</tp:taxon-name></italic> Motschulsky, 1868</td><td rowspan="1" colspan="1" style="text-align:left">Nicaragua, Panama</td></tr><tr><td rowspan="1" colspan="1" style="text-align:left"><italic><tp:taxon-name>Paratenetus grandis</tp:taxon-name></italic> Pic, 1920</td><td rowspan="1" colspan="1" style="text-align:left">Brazil</td></tr><tr><td rowspan="1" colspan="1" style="text-align:left"><italic><tp:taxon-name>Paratenetus helgae</tp:taxon-name></italic> Kulzer, 1958</td><td rowspan="1" colspan="1" style="text-align:left">Trinidad</td></tr><tr><td rowspan="1" colspan="1" style="text-align:left"><italic><tp:taxon-name>Paratenetus huequensis</tp:taxon-name></italic> Marcuzzi, 1994</td><td rowspan="1" colspan="1" style="text-align:left">Venezuela</td></tr><tr><td rowspan="1" colspan="1" style="text-align:left"><italic><tp:taxon-name>Paratenetus humeralis</tp:taxon-name></italic> Pic, 1934</td><td rowspan="1" colspan="1" style="text-align:left">Brazil</td></tr><tr><td rowspan="1" colspan="1" style="text-align:left"><italic><tp:taxon-name>Paratenetus inaequalis</tp:taxon-name></italic> Pic, 1925</td><td rowspan="1" colspan="1" style="text-align:left">Brazil</td></tr><tr><td rowspan="1" colspan="1" style="text-align:left"><italic><tp:taxon-name>Paratenetus inermis</tp:taxon-name></italic> Champion, 1893</td><td rowspan="1" colspan="1" style="text-align:left">Guatemala</td></tr><tr><td rowspan="1" colspan="1" style="text-align:left"><italic><tp:taxon-name>Paratenetus koltzei</tp:taxon-name></italic> Pic, 1939</td><td rowspan="1" colspan="1" style="text-align:left">Mexico</td></tr><tr><td rowspan="1" colspan="1" style="text-align:left"><italic><tp:taxon-name>Paratenetus laticollis</tp:taxon-name></italic> Pic, 1925</td><td rowspan="1" colspan="1" style="text-align:left">Brazil</td></tr><tr><td rowspan="1" colspan="1" style="text-align:left"><italic><tp:taxon-name>Paratenetus latipennis</tp:taxon-name></italic> Pic, 1920</td><td rowspan="1" colspan="1" style="text-align:left">Peru</td></tr><tr><td rowspan="1" colspan="1" style="text-align:left"><italic><tp:taxon-name>Paratenetus lebasi</tp:taxon-name></italic> Spinola, 1844</td><td rowspan="1" colspan="1" style="text-align:left">Columbia</td></tr><tr><td rowspan="1" colspan="1" style="text-align:left"><italic><tp:taxon-name>Paratenetus limbaticollis</tp:taxon-name></italic> Pic, 1921</td><td rowspan="1" colspan="1" style="text-align:left">Brazil</td></tr><tr><td rowspan="1" colspan="1" style="text-align:left"><italic><tp:taxon-name>Paratenetus lithophiloides</tp:taxon-name></italic> Pic, 1921</td><td rowspan="1" colspan="1" style="text-align:left">Brazil</td></tr><tr><td rowspan="1" colspan="1" style="text-align:left"><italic><tp:taxon-name>Paratenetus longicornis</tp:taxon-name></italic> Pic, 1925</td><td rowspan="1" colspan="1" style="text-align:left">Guadeloupe</td></tr><tr><td rowspan="1" colspan="1" style="text-align:left"><italic><tp:taxon-name>Paratenetus luridus</tp:taxon-name></italic> Motschulsky, 1868</td><td rowspan="1" colspan="1" style="text-align:left">Brazil</td></tr><tr><td rowspan="1" colspan="1" style="text-align:left"><italic><tp:taxon-name>Paratenetus mexicanus</tp:taxon-name></italic> Pic, 1925</td><td rowspan="1" colspan="1" style="text-align:left">Mexico</td></tr><tr><td rowspan="1" colspan="1" style="text-align:left"><italic><tp:taxon-name>Paratenetus nigricornis</tp:taxon-name></italic> Champion, 1893</td><td rowspan="1" colspan="1" style="text-align:left">Mexico, Central America</td></tr><tr><td rowspan="1" colspan="1" style="text-align:left"><italic><tp:taxon-name>Paratenetus obovatus</tp:taxon-name></italic> Champion, 1893</td><td rowspan="1" colspan="1" style="text-align:left">Central America</td></tr><tr><td rowspan="1" colspan="1" style="text-align:left"><italic><tp:taxon-name>Paratenetus punctatus</tp:taxon-name></italic> Spinola, 1844</td><td rowspan="1" colspan="1" style="text-align:left">Canada, U.S.A.</td></tr><tr><td rowspan="1" colspan="1" style="text-align:left"><italic><tp:taxon-name>Paratenetus punctulatus</tp:taxon-name></italic> Champion, 1893</td><td rowspan="1" colspan="1" style="text-align:left">Mexico, Central America</td></tr><tr><td rowspan="1" colspan="1" style="text-align:left"><italic><tp:taxon-name>Paratenetus ruficornis</tp:taxon-name></italic> Champion, 1886</td><td rowspan="1" colspan="1" style="text-align:left">Panama</td></tr><tr><td rowspan="1" colspan="1" style="text-align:left"><italic><tp:taxon-name>Paratenetus sexdentatus</tp:taxon-name></italic> Champion, 1893</td><td rowspan="1" colspan="1" style="text-align:left">Central America</td></tr><tr><td rowspan="1" colspan="1" style="text-align:left"><italic><tp:taxon-name>Paratenetus sparsepunctatus</tp:taxon-name></italic> Pic, 1939</td><td rowspan="1" colspan="1" style="text-align:left">Argentina</td></tr><tr><td rowspan="1" colspan="1" style="text-align:left"><italic><tp:taxon-name>Paratenetus suturalis</tp:taxon-name></italic> Pic, 1921</td><td rowspan="1" colspan="1" style="text-align:left">Brazil</td></tr><tr><td rowspan="1" colspan="1" style="text-align:left"><italic><tp:taxon-name>Paratenetus testaceicornis</tp:taxon-name></italic> Pic, 1925</td><td rowspan="1" colspan="1" style="text-align:left">Brazil</td></tr><tr><td rowspan="1" colspan="1" style="text-align:left"><italic><tp:taxon-name>Paratenetus testaceipes</tp:taxon-name></italic> Pic, 1934</td><td rowspan="1" colspan="1" style="text-align:left">Bolivia</td></tr><tr><td rowspan="1" colspan="1" style="text-align:left"><italic><tp:taxon-name>Paratenetus testaceus</tp:taxon-name></italic> Pic, 1920</td><td rowspan="1" colspan="1" style="text-align:left">Costa Rica</td></tr><tr><td rowspan="1" colspan="1" style="text-align:left"><italic><tp:taxon-name>Paratenetus texanus</tp:taxon-name></italic> Bousquet &amp; Bouchard, n.sp.</td><td rowspan="1" colspan="1" style="text-align:left">U.S.A., Mexico</td></tr><tr><td rowspan="1" colspan="1" style="text-align:left"><italic><tp:taxon-name>Paratenetus tibialis</tp:taxon-name></italic> Champion, 1893</td><td rowspan="1" colspan="1" style="text-align:left">Mexico, Central America</td></tr><tr><td rowspan="1" colspan="1" style="text-align:left"><italic><tp:taxon-name>Paratenetus tropicalis</tp:taxon-name></italic> Motschulsky, 1868</td><td rowspan="1" colspan="1" style="text-align:left">Mexico, Central America</td></tr><tr><td rowspan="1" colspan="1" style="text-align:left"><italic><tp:taxon-name>Paratenetus tuberculatus</tp:taxon-name></italic> Champion, 1886</td><td rowspan="1" colspan="1" style="text-align:left">Panama</td></tr><tr><td rowspan="1" colspan="1" style="text-align:left"><italic><tp:taxon-name>Paratenetus vianai</tp:taxon-name></italic> Pic, 1939</td><td rowspan="1" colspan="1" style="text-align:left">Argentina</td></tr><tr><td rowspan="1" colspan="1" style="text-align:left"><italic><tp:taxon-name>Paratenetus villosus</tp:taxon-name></italic> Champion, 1886</td><td rowspan="1" colspan="1" style="text-align:left">Mexico, Central America</td></tr></tbody></table></table-wrap></tp:treatment-sec><tp:treatment-sec sec-type="Taxonomic position"><title>Taxonomic position.</title><p><xref ref-type="bibr" rid="B28">Spinola (1844)</xref> originally placed <!--PageBreak--><italic><tp:taxon-name>Paratenetus</tp:taxon-name></italic> in his Clérites Corynétoïdes (currently <tp:taxon-name>Cleridae</tp:taxon-name>: <tp:taxon-name>Korynetinae</tp:taxon-name>). <xref ref-type="bibr" rid="B3">Agassiz (1846</xref>: 119) listed it in the family “Tenebrionites.” <xref ref-type="bibr" rid="B24">Melsheimer (1853</xref>: 45) transferred the genus to the family <tp:taxon-name>Cryptophagidae</tp:taxon-name>. <xref ref-type="bibr" rid="B19">LeConte (1862</xref>: 232) moved <italic><tp:taxon-name>Paratenetus</tp:taxon-name></italic> back in the family <tp:taxon-name>Tenebrionidae</tp:taxon-name>, and placed it in the tribe <tp:taxon-name>Heterotarsini</tp:taxon-name>, a position that was followed by several authors including <xref ref-type="bibr" rid="B16">Horn (1870</xref>: 373), <xref ref-type="bibr" rid="B14">Gebien (1911</xref>: 471), <xref ref-type="bibr" rid="B21">Leng (1920</xref>: 236), <xref ref-type="bibr" rid="B15">Gebien (1941</xref>: 821) and <xref ref-type="bibr" rid="B5">Arnett (1962</xref>: 688). In 1918, Leng mentioned that “the genera <italic><tp:taxon-name>Paratenetus</tp:taxon-name></italic>, <italic><tp:taxon-name>Prataeus</tp:taxon-name></italic> and <italic><tp:taxon-name>Anaedus</tp:taxon-name></italic> seem to be near the <tp:taxon-name>Lagriidae</tp:taxon-name> on account of the similarity in their larval stages” and <xref ref-type="bibr" rid="B7">Böving and Craighead (1931</xref>: 42) moved the genera of <tp:taxon-name>Heterotarsini</tp:taxon-name> (except <italic><tp:taxon-name>Heterotarsus</tp:taxon-name></italic> Latreille) from the tenebrionids to the lagriids based also on the morphology of the larvae. The study of the ovipositor structures by <xref ref-type="bibr" rid="B30">Tschinkel and Doyen (1980</xref>: 367) supported also the position of <italic><tp:taxon-name>Paratenetus</tp:taxon-name></italic> within the subfamily <tp:taxon-name>Lagriinae</tp:taxon-name> rather than the subfamily <tp:taxon-name>Tenebrioninae</tp:taxon-name>. <xref ref-type="bibr" rid="B4">Ardoin (1961</xref>: 33) placed the genera of <tp:taxon-name>Heterotarsini</tp:taxon-name> (except <italic><tp:taxon-name>Heterotarsus</tp:taxon-name></italic>) in the lagriine subtribe <tp:taxon-name>Lupropina</tp:taxon-name> of the tribe <tp:taxon-name>Adeliini</tp:taxon-name>. <xref ref-type="bibr" rid="B26">Parsons (1976</xref>: 211) listed <italic><tp:taxon-name>Paratenetus</tp:taxon-name></italic> in the lagriid subfamily <tp:taxon-name>Lupropinae</tp:taxon-name>. <xref ref-type="bibr" rid="B11">Doyen and Tschinkel (1982</xref>: 183) indicated that the genus may belong to the belopines, currently a valid lagriine tribe. <xref ref-type="bibr" rid="B8">Campbell (1991</xref>: 261) listed <italic><tp:taxon-name>Paratenetus</tp:taxon-name></italic> in the lagriid subfamily <tp:taxon-name>Goniaderinae</tp:taxon-name> and <xref ref-type="bibr" rid="B1">Aalbu et al. (2002a</xref>: 509; <xref ref-type="bibr" rid="B2">2002b</xref>: 484) retained also the genus in the lagriine tribe <tp:taxon-name>Goniaderini</tp:taxon-name>. On the other hand, <xref ref-type="bibr" rid="B13">Ferrer and Ødegaard (2005</xref>: 648) included it in the lagriine tribe <tp:taxon-name>Lupropini</tp:taxon-name> following <xref ref-type="bibr" rid="B4">Ardoin (1961)</xref> and <xref ref-type="bibr" rid="B26">Parsons (1976)</xref>.</p><p>We did not investigate the taxonomic position of the genus <italic><tp:taxon-name>Paratenetus</tp:taxon-name></italic> but we accept, following <xref ref-type="bibr" rid="B1">Aalbu et al. (2002a</xref>; <xref ref-type="bibr" rid="B2">2002b</xref>), its placement in the tribe <tp:taxon-name>Goniaderini</tp:taxon-name> of the subfamily <tp:taxon-name>Lagriinae</tp:taxon-name> within the <tp:taxon-name>Tenebrionidae</tp:taxon-name>.</p></tp:treatment-sec><tp:treatment-sec sec-type="Biology"><title>Biology.</title><p>The biology of members of <italic><tp:taxon-name>Paratenetus</tp:taxon-name></italic> is poorly known. Many of the specimens seen in this study were collected in leaf litter in forested areas or in nests of the tent caterpillar genus <italic><tp:taxon-name>Malacosoma</tp:taxon-name></italic> (<tp:taxon-name>Lepidoptera</tp:taxon-name>: <tp:taxon-name>Lasiocampidae</tp:taxon-name>). All three winged species have been collected at black light. <xref ref-type="bibr" rid="B29">Steiner (1995</xref>: 508) commented that <italic><tp:taxon-name>Paratenetus</tp:taxon-name></italic> species pupate on the inner surfaces of rolled dead leaves (in which the larvae live) either hanging on fallen tree branches or on the ground.</p></tp:treatment-sec><tp:treatment-sec sec-type="Notes"><title>Notes.</title><p>There are two types of setae on the elytra of <italic><tp:taxon-name>Paratenetus</tp:taxon-name></italic>: erect and slanting. The slanting setae are characterized as subdepressed when the angle between the base of the seta and the elytra is between 10 and 40°, semierect when the angle is between 40 and 60°, and suberect when the angle is between 60 and 80°.</p></tp:treatment-sec><tp:treatment-sec sec-type="Key to North American (north of Mexico) species of Paratenetus"><title>Key to North American (north of Mexico) species of <italic><tp:taxon-name>Paratenetus</tp:taxon-name></italic></title><table-wrap content-type="key" position="anchor" orientation="portrait"><table><tbody><tr><td rowspan="1" colspan="1">1</td><td rowspan="1" colspan="1">Metaventrite short, length along midline subequal to or shorter than length of abdominal ventrite 2 along midline</td><td rowspan="1" colspan="1">2</td></tr><tr><td rowspan="1" colspan="1">–</td><td rowspan="1" colspan="1">Metaventrite longer, length along midline longer than length of abdominal ventrite 2 along midline</td><td rowspan="1" colspan="1">3</td></tr><tr><td rowspan="1" colspan="1">2</td><td rowspan="1" colspan="1">Elytra with very few, short erect setae</td><td rowspan="1" colspan="1"><italic><tp:taxon-name>Paratenetus gibbipennis</tp:taxon-name></italic> Motschulsky</td></tr><tr><td rowspan="1" colspan="1">–</td><td rowspan="1" colspan="1">Elytra with numerous, long erect setae</td><td rowspan="1" colspan="1"><italic><tp:taxon-name>Paratenetus fuscus</tp:taxon-name></italic> LeConte</td></tr><tr><td rowspan="1" colspan="1">3</td><td rowspan="1" colspan="1">Antennomere 8 transverse. Metaventrite quite distinctly darker than first two abdominal ventrites in the vast majority of specimens, not or only slightly darker in a few specimens. Protibia of male without calcar</td><td rowspan="1" colspan="1"><italic><tp:taxon-name>Paratenetus exutus</tp:taxon-name></italic> Bousquet &amp; Bouchard</td></tr><tr><td rowspan="1" colspan="1">–</td><td rowspan="1" colspan="1">Antennomere 8 subquadrate or slightly elongate. Metaventrite not darker than first two abdominal ventrites in the vast majority of specimens, slightly darker in a few specimens. Protibia of male with calcar</td><td rowspan="1" colspan="1">4</td></tr><tr><td rowspan="1" colspan="1">4</td><td rowspan="1" colspan="1">Pronotum with maximum width anterior of midlength (<xref ref-type="fig" rid="F2">Fig. 3</xref>); punctures narrowly spaced, in part subcontiguous over lateral half [widely distributed in eastern North America]</td><td rowspan="1" colspan="1"><italic><tp:taxon-name>Paratenetus punctatus</tp:taxon-name></italic> Spinola</td></tr><tr><td rowspan="1" colspan="1">–</td><td rowspan="1" colspan="1">Pronotum with maximum width at midlength (<xref ref-type="fig" rid="F2">Fig. 4</xref>); punctures moderately dense, not subcontiguous even over lateral half [known only from Texas, Louisiana and Florida in North America]</td><td rowspan="1" colspan="1"><italic><tp:taxon-name>Paratenetus texanus</tp:taxon-name></italic> Bousquet &amp; Bouchard</td></tr><!--PageBreak--><!--PageBreak--></tbody></table></table-wrap></tp:treatment-sec><tp:treatment-sec><!--Section generated to contain objects referenced in tp:taxon-treatment.--><fig id="F2" position="float" orientation="portrait"><label>Figures 2–4.</label><caption><p>Left half of pronotum. <bold>2</bold> <italic><tp:taxon-name>Paratenetus exutus</tp:taxon-name></italic> <bold>3</bold> <italic><tp:taxon-name>Paratenetus punctatus</tp:taxon-name></italic> <bold>4</bold> <italic><tp:taxon-name>Paratenetus texanus</tp:taxon-name></italic>.</p></caption><graphic xmlns:xlink="http://www.w3.org/1999/xlink" xlink:href="zookeys-415-023-g002.jpg" position="float" orientation="portrait" xlink:type="simple"/></fig></tp:treatment-sec><ref-list><ref id="B22"><mixed-citation xmlns:xlink="http://www.w3.org/1999/xlink" xlink:type="simple"><person-group><name name-style="western"><surname>Lucas</surname><given-names>R</given-names></name></person-group> (<year>1920</year>) <source>Catalogus alphabeticus generum et subgenerum Coleopterorum orbis terrarum totius (famil., trib., subtr., sect. incl.)</source>. <issue>Pars I</issue>. <publisher-name>Nicolai</publisher-name>, <publisher-loc>Berlin</publisher-loc>, <size units="page">xxxi + 696 pp</size>.</mixed-citation></ref><ref id="B9"><mixed-citation xmlns:xlink="http://www.w3.org/1999/xlink" xlink:type="simple"><person-group><name name-style="western"><surname>Champion</surname><given-names>GC</given-names></name></person-group> (<year>1893</year>) <article-title>Note on the genus <italic>Storthephora</italic>, Mäklin.</article-title><source>The Entomologist’s Monthly Magazine</source><volume>29</volume>: <lpage>47</lpage>.</mixed-citation></ref><ref id="B28"><mixed-citation xmlns:xlink="http://www.w3.org/1999/xlink" xlink:type="simple"><person-group><name name-style="western"><surname>Spinola</surname><given-names>MM</given-names></name></person-group> (<year>1844</year>) <source>Essai monographique sur les clérites insectes coléoptères.</source><volume>Tome second</volume>. <publisher-name>Ponthenier</publisher-name>, <publisher-loc>Gênes</publisher-loc>, <size units="page">216 pp</size>.</mixed-citation></ref><ref id="B3"><mixed-citation xmlns:xlink="http://www.w3.org/1999/xlink" xlink:type="simple"><person-group><name name-style="western"><surname>Agassiz</surname><given-names>L</given-names></name></person-group> (<year>1846</year>) <source>Nomenclator zoologicus, continens nomina systematica generum animalium tam viventium quam fossilium, secundum ordinem alphabeticum disposita, adjectis auctoribus, libris in quibus reperiuntur, anno editionis, etymologia et familiis ad quas pertinent, in variis classibus. Fasciculus XI. Continens Coleoptera</source>. <publisher-name>Jent et Gassmann</publisher-name>, <publisher-loc>Soloduri</publisher-loc>, <size units="page">xii + 170 pp</size>.</mixed-citation></ref><ref id="B24"><mixed-citation xmlns:xlink="http://www.w3.org/1999/xlink" xlink:type="simple"><person-group><name name-style="western"><surname>Melsheimer</surname><given-names>FE</given-names></name></person-group> (<year>1853</year>) <source>Catalogue of the described Coleoptera of the United States. Revised by S.S. Haldeman and J.L. LeConte</source>. <publisher-name>Smithsonian Institution</publisher-name>, <publisher-loc>Washington D.C.</publisher-loc>, <size units="page">xvi + 174 pp</size>.</mixed-citation></ref><ref id="B19"><mixed-citation xmlns:xlink="http://www.w3.org/1999/xlink" xlink:type="simple"><person-group><name name-style="western"><surname>LeConte</surname><given-names>JL</given-names></name></person-group> (<year>1862</year>) <article-title>Classification of the Coleoptera of North America</article-title>. <comment>Prepared for the Smithsonian Institution</comment>. <source>Smithsonian Miscellaneous Collections</source><issue>[no] 265</issue>. <publisher-name>Smithsonian Institution</publisher-name>, <publisher-loc>Washington [D.C.]</publisher-loc>, <fpage>209</fpage>–<lpage>286</lpage>.</mixed-citation></ref><ref id="B16"><mixed-citation xmlns:xlink="http://www.w3.org/1999/xlink" xlink:type="simple"><person-group><name name-style="western"><surname>Horn</surname><given-names>GE</given-names></name></person-group> (<year>1870</year>) <article-title>Revision of the Tenebrionidae of America, north of Mexico.</article-title><source>Transactions of the American Philosophical Society</source> (<series>Series 2</series>) <volume>14</volume>: <fpage>253</fpage>–<lpage>404</lpage>.</mixed-citation></ref><ref id="B14"><mixed-citation xmlns:xlink="http://www.w3.org/1999/xlink" xlink:type="simple"><person-group><name name-style="western"><surname>Gebien</surname><given-names>H</given-names></name></person-group> (<year>1911</year>) <source>Coleopterorum Catalogus auspiciis et auxilio W. Junk editus a S. Schenkling. Pars 28: Tenebrionidae III</source>. <publisher-name>W. Junk</publisher-name>, <publisher-loc>Berlin</publisher-loc>, <fpage>355</fpage>–<lpage>585</lpage>.</mixed-citation></ref><ref id="B21"><mixed-citation xmlns:xlink="http://www.w3.org/1999/xlink" xlink:type="simple"><person-group><name name-style="western"><surname>Leng</surname><given-names>CW</given-names></name></person-group> (<year>1920</year>) <source>Catalogue of the Coleoptera of America, north of Mexico</source>. <publisher-name>John D. Sherman, Jr.</publisher-name>, <publisher-loc>Mount Vernon (NY)</publisher-loc>, <size units="page">x + [1] + 470 pp</size>.</mixed-citation></ref><ref id="B15"><mixed-citation xmlns:xlink="http://www.w3.org/1999/xlink" xlink:type="simple"><person-group><name name-style="western"><surname>Gebien</surname><given-names>H</given-names></name></person-group> (<year>1941</year>) <article-title>Katalog der Tenebrioniden. Teil II.</article-title><source>Mitteilungen der Münchener Entomologischen Gesellschaft</source><volume>31</volume>: <fpage>803</fpage>–<lpage>834</lpage>.</mixed-citation></ref><ref id="B5"><mixed-citation xmlns:xlink="http://www.w3.org/1999/xlink" xlink:type="simple"><person-group><name name-style="western"><surname>Arnett</surname><given-names>RH Jr</given-names></name></person-group> (<year>1962</year>) <source>The beetles of the United States (a manual for identification). Part V. Suborder Polyphaga (Cont.). Series Cucujiformia (Cont.). Tenebrionoidea. Cucujoidea</source>. <publisher-name>The Catholic University of America Press</publisher-name>, <publisher-loc>Washington D.C.</publisher-loc>, <fpage>645</fpage>–<lpage>850</lpage>.</mixed-citation></ref><ref id="B7"><mixed-citation xmlns:xlink="http://www.w3.org/1999/xlink" xlink:type="simple"><person-group><name name-style="western"><surname>Böving</surname><given-names>AG</given-names></name><name name-style="western"><surname>Craighead</surname><given-names>FC</given-names></name></person-group> (<year>1931</year>) <article-title>An illustrated synopsis of the principal larval forms of the order Coleoptera.</article-title><source>Entomologica Americana (new series)</source><volume>11</volume> [<issue>1930</issue>]: <fpage>1</fpage>–<lpage>80</lpage>.</mixed-citation></ref><ref id="B30"><mixed-citation xmlns:xlink="http://www.w3.org/1999/xlink" xlink:type="simple"><person-group><name name-style="western"><surname>Tschinkel</surname><given-names>WR</given-names></name><name name-style="western"><surname>Doyen</surname><given-names>JT</given-names></name></person-group> (<year>1980</year>) <article-title>Comparative anatomy of the defensive glands, ovipositors and female genital tubes of tenebrionid beetles (Coleoptera).</article-title><source>International Journal of Insect Morphology and Embryology</source><volume>9</volume>: <fpage>321</fpage>–<lpage>368</lpage>. doi: <ext-link ext-link-type="doi" xlink:href="10.1016/0020-7322(80)90009-4" xlink:type="simple">10.1016/0020-7322(80)90009-4</ext-link></mixed-citation></ref><ref id="B4"><mixed-citation xmlns:xlink="http://www.w3.org/1999/xlink" xlink:type="simple"><person-group><name name-style="western"><surname>Ardoin</surname><given-names>P</given-names></name></person-group> (<year>1961</year>) <article-title>Contribution à l’étude des Tenebrionides malgaches. Deux nouveaux genres d’Adeliini malgaches.</article-title><source>Bulletin de l’Académie Malgache</source> (<series>n.s.</series>) <volume>37</volume> [<issue>1959</issue>]: <fpage>31</fpage>–<lpage>38</lpage>.</mixed-citation></ref><ref id="B26"><mixed-citation xmlns:xlink="http://www.w3.org/1999/xlink" xlink:type="simple"><person-group><name name-style="western"><surname>Parsons</surname><given-names>CT</given-names></name></person-group> (<year>1976</year>) <article-title>A key to Nearctic <italic>Statira</italic> and <italic>Arthromacra</italic> (Lagriidae).</article-title><source>The Coleopterists Bulletin</source><volume>29</volume> [<issue>1975</issue>]: <fpage>211</fpage>–<lpage>226</lpage>.</mixed-citation></ref><ref id="B11"><mixed-citation xmlns:xlink="http://www.w3.org/1999/xlink" xlink:type="simple"><person-group><name name-style="western"><surname>Doyen</surname><given-names>JT</given-names></name><name name-style="western"><surname>Tschinkel</surname><given-names>WR</given-names></name></person-group> (<year>1982</year>) <article-title>Phenetic and cladistic relationships among tenebrionid beetles (Coleoptera).</article-title><source>Systematic Entomology</source><volume>7</volume>: <fpage>127</fpage>–<lpage>183</lpage>. doi: <ext-link ext-link-type="doi" xlink:href="10.1111/j.1365-3113.1982.tb00129.x" xlink:type="simple">10.1111/j.1365-3113.1982.tb00129.x</ext-link></mixed-citation></ref><ref id="B8"><mixed-citation xmlns:xlink="http://www.w3.org/1999/xlink" xlink:type="simple"><person-group><name name-style="western"><surname>Campbell</surname><given-names>JM</given-names></name></person-group> (<year>1991</year>) <article-title>Family Lagriidae – lagriid beetles.</article-title> In: <person-group><name name-style="western"><surname>Bousquet</surname><given-names>Y</given-names></name></person-group> (<role>Ed</role>) <source>Checklist of beetles of Canada and Alaska</source>. <publisher-name>Agriculture Canada</publisher-name>, <publisher-loc>Ottawa</publisher-loc>, <fpage>261</fpage>–<lpage>262</lpage>.</mixed-citation></ref><ref id="B1"><mixed-citation xmlns:xlink="http://www.w3.org/1999/xlink" xlink:type="simple"><person-group><name name-style="western"><surname>Aalbu</surname><given-names>RL</given-names></name><name name-style="western"><surname>Flores</surname><given-names>GE</given-names></name><name name-style="western"><surname>Triplehorn</surname><given-names>CA</given-names></name></person-group> (<year>2002a</year>) <article-title>Tenebrionidae.</article-title> In: <person-group><name name-style="western"><surname>Llorente Bousquets</surname><given-names>J</given-names></name><name name-style="western"><surname>Morrone</surname><given-names>JJ</given-names></name></person-group> (<role>Eds</role>) <source>Biodiversidad, taxonomía y biogeografía de arthrópodos de México: Hacia una síntesis de su conocimiento</source>. <volume>Volumen III</volume>. <publisher-name>Universidad Nacional Autónoma de México</publisher-name>, <publisher-loc>Mexico</publisher-loc>, <fpage>499</fpage>–<lpage>512</lpage>.</mixed-citation></ref><ref id="B2"><mixed-citation xmlns:xlink="http://www.w3.org/1999/xlink" xlink:type="simple"><person-group><name name-style="western"><surname>Aalbu</surname><given-names>RL</given-names></name><name name-style="western"><surname>Triplehorn</surname><given-names>CA</given-names></name><name name-style="western"><surname>Campbell</surname><given-names>JM</given-names></name><name name-style="western"><surname>Brown</surname><given-names>KW</given-names></name><name name-style="western"><surname>Somerby</surname><given-names>RE</given-names></name><name name-style="western"><surname>Thomas</surname><given-names>DB</given-names></name></person-group> (<year>2002b</year>) <article-title>106. Tenebrionidae Latreille 1802.</article-title> In: <person-group><name name-style="western"><surname>Arnett</surname><given-names>RH Jr</given-names></name><name name-style="western"><surname>Thomas</surname><given-names>MC</given-names></name><name name-style="western"><surname>Skelley</surname><given-names>PE</given-names></name><name name-style="western"><surname>Frank</surname><given-names>JH</given-names></name></person-group> (<role>Eds</role>) <source>American Beetles</source>. <volume>Volume 2. Polyphaga: Scarabaeoidea through Curculionoidea</volume>. <publisher-name>CRC Press</publisher-name>, <publisher-loc>Boca Raton</publisher-loc>, <fpage>463</fpage>–<lpage>509</lpage>.</mixed-citation></ref><ref id="B13"><mixed-citation xmlns:xlink="http://www.w3.org/1999/xlink" xlink:type="simple"><person-group><name name-style="western"><surname>Ferrer</surname><given-names>J</given-names></name><name name-style="western"><surname>Ødegaard</surname><given-names>F</given-names></name></person-group> (<year>2005</year>) <article-title>New species of darkling beetles from Central America with systematic notes (Coleoptera: Tenebrionidae).</article-title><source>Annales Zoologici</source><volume>55</volume>: <fpage>633</fpage>–<lpage>661</lpage>.</mixed-citation></ref><ref id="B29"><mixed-citation xmlns:xlink="http://www.w3.org/1999/xlink" xlink:type="simple"><person-group><name name-style="western"><surname>Steiner</surname><given-names>WE</given-names></name><name name-style="western"><surname>Jr</surname><given-names/></name></person-group> (<year>1995</year>) <article-title>Structures, behaviour and diversity of the pupae of Tenebrionidae (Coleoptera).</article-title> In: <person-group><name name-style="western"><surname>Pakaluk</surname><given-names>J</given-names></name><name name-style="western"><surname>Ślipiński</surname><given-names>SA</given-names></name></person-group> (<role>Eds</role>) <source>Biology, phylogeny, and classification of Coleoptera: papers celebrating the 80th birthday of Roy A. Crowson</source>. <volume>Volume 1</volume>. <publisher-name>Muzeum i Instytut Zoologii PAN</publisher-name>, <publisher-loc>Warszawa</publisher-loc>, <fpage>504</fpage>–<lpage>539</lpage>.</mixed-citation></ref></ref-list></tp:taxon-treatment>
