# Supplementary material for: Review of the species of Paratenetus Spinola inhabiting America, north of Mexico (Coleoptera, Tenebrionidae)
Source: Zookeys. 2014 Jun 12;(415):23–51. doi: 10.3897/zookeys.415.6524 (PMC4089819; doi:10.3897/zookeys.415.6524)
Supplement: XML Treatment for Paratenetus fuscus [file zookeys.415.6524-treatment3.xml]

<!DOCTYPE tp:taxon-treatment
  PUBLIC "-//TaxonX//DTD Taxonomic Treatment Publishing DTD v0 20100105//EN" "tax-treatment-NSO.dtd">
<tp:taxon-treatment xmlns:tp="http://www.plazi.org/taxpub"><tp:treatment-meta><mixed-citation publication-type="journal"><person-group><name><surname>Bousquet</surname><given-names>Yves</given-names></name><name><surname>Bouchard</surname><given-names>Patrice</given-names></name></person-group><article-title>Review of the species of <italic>Paratenetus</italic> Spinola inhabiting America, north of Mexico (Coleoptera, Tenebrionidae)</article-title><source>Zookeys</source><day>12</day><month>6</month><year>2014</year><volume>2014</volume><issue>415</issue><fpage>23</fpage><lpage>51</lpage><pub-id pub-id-type="doi">10.3897/zookeys.415.6524</pub-id></mixed-citation></tp:treatment-meta><tp:nomenclature><tp:taxon-name>
                        <tp:taxon-name-part taxon-name-part-type="genus">Paratenetus</tp:taxon-name-part>
                        <tp:taxon-name-part taxon-name-part-type="species">fuscus</tp:taxon-name-part>
                        <object-id xmlns:xlink="http://www.w3.org/1999/xlink" xlink:type="simple">http://species-id.net/wiki/Paratenetus_fuscus</object-id>
                    </tp:taxon-name><tp:taxon-authority>LeConte, 1850</tp:taxon-authority><xref ref-type="fig" rid="F3">Figs 6</xref><xref ref-type="fig" rid="F4">, 11</xref><tp:nomenclature-citation-list><tp:nomenclature-citation><tp:taxon-name>Paratenetus fuscus</tp:taxon-name><comment> LeConte, 1850: 223. Type locality: Lake Superior (inferred from the title of the book).</comment></tp:nomenclature-citation><tp:nomenclature-citation><tp:taxon-name>Paratenetus crinitus</tp:taxon-name><comment> Fall, 1907: 253. Type locality: «Trout Spring [New Mexico]» (original citation). syn. n.</comment></tp:nomenclature-citation></tp:nomenclature-citation-list></tp:nomenclature><tp:treatment-sec sec-type="Type material"><title>Type material.</title><p>LeConte’s collection at MCZ contains a single male specimen under the name <italic><tp:taxon-name>Paratenetus fuscus</tp:taxon-name></italic>. It bears the following labels: “[pale green round disc] / Type 4684 [partially handwritten on a red square label] / P. fuscus Lec. [handwritten].” The specimen is intact.</p><!--PageBreak--><p>Fall described <italic><tp:taxon-name>Paratenetus crinitus</tp:taxon-name></italic> from one specimen now at the MCZ. It bears the following labels: “Trout sp. N.M. May [handwritten] / crinitus. Type [partially handwritten] / M.C.Z Type 24612 [red square label] / H.C. Fall Collection.” The specimen is intact.</p></tp:treatment-sec><tp:treatment-sec sec-type="Note about synonymy"><title>Note about synonymy.</title><p><xref ref-type="bibr" rid="B12">Fall (1907</xref>: 253) described his <italic><tp:taxon-name>Paratenetus crinitus</tp:taxon-name></italic> and mentioned that “in <italic>crinitus</italic> the metasternum is almost as short as in <italic>fuscus</italic>, which species is, however, very distinct by its subinflated elytra, more rounded sides of the prothorax and absence of erect hairs on the upper surface.” Obviously Fall did not study the syntype in LeConte’s collection since the specimen bears many erect hairs. LeConte never mentioned that character in his description and obviously Fall misidentified LeConte’s species. We have studied the type specimens of both species and find no structural differences to separate them.</p></tp:treatment-sec><tp:treatment-sec sec-type="Diagnosis"><title>Diagnosis.</title><p>This species differs from <italic><tp:taxon-name>Paratenetus gibbipennis</tp:taxon-name></italic> by the character states listed in the description.</p></tp:treatment-sec><tp:treatment-sec sec-type="Description"><title>Description.</title><p>Same character states as <italic><tp:taxon-name>Paratenetus gibbipennis</tp:taxon-name></italic> except for the following: slanting setae on elytra less depressed, semierect, occasionally even suberect; erect setae numerous, in seven or eight rows; metaventrite slightly longer, length along midline subequal to slightly shorter than length of abdominal ventrite 2 along midline.</p></tp:treatment-sec><tp:treatment-sec sec-type="Distribution"><title>Distribution.</title><p>This species ranges from Quebec City to the Rocky Mountains in northeastern British Columbia, north to southern Northwest Territories, south to northern New Mexico, northeastern Kansas, and Maryland (<xref ref-type="fig" rid="F4">Fig. 11</xref>).</p></tp:treatment-sec><tp:treatment-sec sec-type="Records"><title>Records.</title><p>We have seen 305 specimens from the following localities. Canada. <bold>Alberta.</bold> “Tp. 74, Rge. 25, W. 5 Mer.” (CNC). “Tp. 11, Rge. 1, W. 5 Mer.” (CNC). Waterton Park (CNC). Calgary (CNC, ENMU, CAS, GHC). Castor (UASM). Edmonton (CUIC, UASM). Stettler (CNC). Cochrane (CNC). 30 km W Cochrane (CNC). Cypress Hills (CNC). Waiparous (CNC). Jumpingpound Creek (CNC). Sundre (CNC). Elkwater (CNC). <bold>British Columbia.</bold> North Pine (UBC). Pouce Coupe (UBC). <bold>Manitoba.</bold> “Tp. 9, Rge. 16, W. 1 Mer.” (CNC). Aweme (CNC, JBWM, RAM). Brandon (RBCM). Sandilands (JBWM). Birds Hill Prov. Park (ENMU). Husavik (CNC). <bold>Northwest Territories.</bold> Louise Falls, Hay River (CNC). Simpson (CAS). <bold>Ontario.</bold> Prince Edward Co. (CNC, USNM). Pelee Island (CNC). Ottawa (CNC). Constance Bay (CMN). Trenton (CNC). Arnprior (CNC). <bold>Quebec.</bold> Chelsea (CNC). Rigaud (CNC). Sainte-Croix-de-Lotbiniere (LEMM). Cap Rouge (CNC). <bold>Saskatchewan.</bold> Lac La Ronge (CNC). Morse (RSM). Rosefield (RSM). Oxbow (USNM). United States of America. <bold>Colorado.</bold> <!--PageBreak--><italic>Boulder Co.</italic>: Boulder (CNC, USNM). <italic>Custer Co.</italic> (USNM). <italic>Douglas Co.</italic>: Castle Rock (CNC). <italic>El Paso Co.</italic>: Colorado Springs (USNM). <italic>Jefferson Co.</italic>: Lookout Mountain (CUIC). <bold>Connecticut.</bold> <italic>Fairfield Co.</italic>: Westport (AMNH). <bold>District of Columbia.</bold> “DC” (CNC, USNM). <bold>Illinois.</bold> “N. Ill.” (MCZ). <italic>Champaign Co.</italic>: Urbana (USNM). <bold>Iowa.</bold> “Iowa” (MCZ, AMNH). <italic>Johnson Co.</italic>: Iowa City (USNM, AMNH). <italic>Story Co.</italic>: Ames (USNM). <bold>Kansas.</bold> “Ks” (USNM). “Kans” (USNM). <italic>Douglas Co.</italic>: Lawrence (CNC). <italic>Shawnee Co.</italic>: Topeka (USNM). <bold>Maryland.</bold> “Md.” (CNC). <italic>Anne Arundel Co.</italic>: 6 km ESE Laurel (USNM). <bold>Massachusetts.</bold> “Mass” (USNM). <italic>Essex Co.</italic>: Lynn (MCZ, USNM); Salem (USNM). <italic>Middlesex Co.</italic>: Sherborn (MCZ, USNM); Tyngsboro (MCZ). <italic>Norfolk Co.</italic>: Brookline (MCZ). <bold>Michigan.</bold> <italic>Marquette Co.</italic>: Marquette (USNM). <bold>Montana.</bold> “Mont.” (CUIC). “Montana” (USNM). <italic>Dawson Co.</italic>: Glendive (USNM). <italic>Powder River Co.</italic>: Fort Howes (USNM). <italic>Rosebud Co.</italic>: Colstrip (USNM). <bold>Nebraska.</bold> “Neb.” (USNM). <italic>Red Willow Co.</italic>: McCook (MCZ). <bold>New Mexico.</bold> “N. Mex.” (USNM). <italic>San Miguel Co.</italic>: Trout Spring (MCZ). <bold>New York.</bold> “N.Y.” (CUIC, MCZ). <italic>Westchester Co.</italic>: Peekskill (CUIC). <italic>New York Co.</italic>: Central Park, L.I. (USNM). <bold>North Dakota.</bold> <italic>Richland Co.</italic>: Mirror Pool (USNM). <bold>Rhode Island.</bold> “R.I.” (USNM). <bold>South Dakota.</bold> <italic>Jackson Co.</italic>: Cottonwood (RLAC). <bold>Tennessee.</bold> “Tenn.” (MCZ). <bold>Vermont.</bold> “Vt.” (MCZ). <bold>Wisconsin.</bold> “Wis” (MCZ). <italic>Sauk Co.</italic>: Spring Green (USNM). <bold>Wyoming.</bold> <italic>Converse Co.</italic>: 11 mi N Douglas (CNC). <italic>Laramie Co.</italic>: Cheyenne (USNM).</p></tp:treatment-sec><tp:treatment-sec sec-type="Remarks"><title>Remarks.</title><p>Females are a little more common in collections than males. Of 45 randomly selected specimens, 28 (62%) were females and 17 (38%) were males.</p><p>Specimens were collected in February (n=1), March (n=30), April (n=58), May (n=8), June (n=40), July (n=7), August (n=19), September (n=14), October (n=5) and November (n=4).</p></tp:treatment-sec><tp:treatment-sec><!--Section generated to contain objects referenced in tp:taxon-treatment.--><fig id="F3" position="float" orientation="portrait"><label>Figures 5–9.</label><caption><p>Parameres (dorsal view). <bold>5</bold> <italic><tp:taxon-name>Paratenetus gibbipennis</tp:taxon-name></italic> <bold>6</bold> <italic><tp:taxon-name>Paratenetus fuscus</tp:taxon-name></italic> <bold>7</bold> <italic><tp:taxon-name>Paratenetus exutus</tp:taxon-name></italic> <bold>8</bold> <italic><tp:taxon-name>Paratenetus punctatus</tp:taxon-name></italic> <bold>9</bold> <italic><tp:taxon-name>Paratenetus texanus</tp:taxon-name></italic>.</p></caption><graphic xmlns:xlink="http://www.w3.org/1999/xlink" xlink:href="zookeys-415-023-g003.jpg" position="float" orientation="portrait" xlink:type="simple"/></fig><fig id="F4" position="float" orientation="portrait"><label>Figures 10–11.</label><caption><p>Maps showing collection localities in North America. <bold>10</bold> <italic><tp:taxon-name>Paratenetus gibbipennis</tp:taxon-name></italic> <bold>11</bold> <italic><tp:taxon-name>Paratenetus fuscus</tp:taxon-name></italic>.</p></caption><graphic xmlns:xlink="http://www.w3.org/1999/xlink" xlink:href="zookeys-415-023-g004.jpg" position="float" orientation="portrait" xlink:type="simple"/></fig></tp:treatment-sec><ref-list><ref id="B12"><mixed-citation xmlns:xlink="http://www.w3.org/1999/xlink" xlink:type="simple"><person-group><name name-style="western"><surname>Fall</surname><given-names>HC</given-names></name></person-group> (<year>1907</year>) <article-title>Descriptions of new species.</article-title> In: <person-group><name name-style="western"><surname>Fall</surname><given-names>HC</given-names></name><name name-style="western"><surname>Cockerell</surname><given-names>TDA</given-names></name></person-group>. <issue-title>The Coleoptera of New Mexico</issue-title>. <source>Transactions of the American Entomological Society</source><volume>33</volume>: <fpage>218</fpage>–<lpage>272</lpage>.</mixed-citation></ref></ref-list></tp:taxon-treatment>
