# Supplementary material for: Review of the species of Paratenetus Spinola inhabiting America, north of Mexico (Coleoptera, Tenebrionidae)
Source: Zookeys. 2014 Jun 12;(415):23–51. doi: 10.3897/zookeys.415.6524 (PMC4089819; doi:10.3897/zookeys.415.6524)
Supplement: XML Treatment for Paratenetus exutus [file zookeys.415.6524-treatment5.xml]

<!DOCTYPE tp:taxon-treatment
  PUBLIC "-//TaxonX//DTD Taxonomic Treatment Publishing DTD v0 20100105//EN" "tax-treatment-NSO.dtd">
<tp:taxon-treatment xmlns:tp="http://www.plazi.org/taxpub"><tp:treatment-meta><mixed-citation publication-type="journal"><person-group><name><surname>Bousquet</surname><given-names>Yves</given-names></name><name><surname>Bouchard</surname><given-names>Patrice</given-names></name></person-group><article-title>Review of the species of <italic>Paratenetus</italic> Spinola inhabiting America, north of Mexico (Coleoptera, Tenebrionidae)</article-title><source>Zookeys</source><day>12</day><month>6</month><year>2014</year><volume>2014</volume><issue>415</issue><fpage>23</fpage><lpage>51</lpage><pub-id pub-id-type="doi">10.3897/zookeys.415.6524</pub-id></mixed-citation></tp:treatment-meta><tp:nomenclature><tp:taxon-name>
                        <tp:taxon-name-part taxon-name-part-type="genus">Paratenetus</tp:taxon-name-part>
                        <tp:taxon-name-part taxon-name-part-type="species">exutus</tp:taxon-name-part>
                        <object-id xmlns:xlink="http://www.w3.org/1999/xlink" content-type="zoobank" xlink:type="simple">http://zoobank.org/E79EDDDF-59F8-4A43-880F-2A86CF8EB2F2</object-id>
                        <object-id xmlns:xlink="http://www.w3.org/1999/xlink" xlink:type="simple">http://species-id.net/wiki/Paratenetus_exutus</object-id>
                    </tp:taxon-name><tp:taxon-authority>Bousquet &amp; Bouchard</tp:taxon-authority><tp:taxon-status xmlns:xlink="http://www.w3.org/1999/xlink" xlink:type="simple">sp. n.</tp:taxon-status><xref ref-type="fig" rid="F1">Figs 1</xref><xref ref-type="fig" rid="F2">, 2</xref><xref ref-type="fig" rid="F3">, 7</xref><xref ref-type="fig" rid="F5">, 13</xref></tp:nomenclature><tp:treatment-sec sec-type="Type material"><title>Type material.</title><p>Holotype (♂) labeled “Tabusintac, N.S. 20-VI-1939 W.J. Brown / Holotype Paratenetus exutus Bousquet &amp; Bouchard CNC No. 24035.” The specimen is deposited in the CNC.</p><p>Paratypes from the following localities: <bold>Manitoba.</bold> Ninette, 31-V-1958, J.F. McAlpine (2, CNC); same locality, 30-V-1958, R.B. Madge (1, CNC). <bold>New Brunswick.</bold> Tabusintac, 19-VI-1939, W.J. Brown (2, CNC); same data but 20-VI. 1939 or 22-VI-1939 (4, CNC). York Co., 14 km WSW of Tracy, S of Rt 646, <named-content xmlns:xlink="http://www.w3.org/1999/xlink" content-type="dwc:verbatimCoordinates" xlink:type="simple">45.6741°N, 66.8161°W</named-content>, 26 April-10 May 2010, R. Webster &amp; C. MacKay coll. (2, RWC). York Co., 15 km W of Tracy off Rt. 645, <named-content xmlns:xlink="http://www.w3.org/1999/xlink" content-type="dwc:verbatimCoordinates" xlink:type="simple">45.6848°N, 66.8821°W</named-content>, 19–25 May 2009, R. Webster &amp; M.-A. Giguère coll. (3, RWC). York Co., New Maryland Charters Settlement, <named-content xmlns:xlink="http://www.w3.org/1999/xlink" content-type="dwc:verbatimCoordinates" xlink:type="simple">45.8430°N, 66.7275°W</named-content>, 12 July 2005, R. P. Webster coll. (1, RWC); same locality but <named-content xmlns:xlink="http://www.w3.org/1999/xlink" content-type="dwc:verbatimCoordinates" xlink:type="simple">45.8340°N, 66.7450°W</named-content>, 30 April 2005 (1, RWC). Queens Co., Cranberry Lake P.N.A., <named-content xmlns:xlink="http://www.w3.org/1999/xlink" content-type="dwc:verbatimCoordinates" xlink:type="simple">46.1125°N, 65.6075°W</named-content>, 24 April-5 May 2009, R. Webster &amp; M.-A. Giguère coll. (1, RWC); same locality but 3–13 May 2011, M. Roy &amp; V. Webster coll. (1, RWC). Carleton Co., Jackson Falls, “Bell Forest”, <named-content xmlns:xlink="http://www.w3.org/1999/xlink" content-type="dwc:verbatimCoordinates" xlink:type="simple">46.2200°N, 67.7231°W</named-content>, 28.April-9 May 2009, R. Webster &amp; M.-A. Giguère coll. (1, RWC). Carleton Co., Wakefield Meduxnekeag Valley Nature Preserve, <named-content xmlns:xlink="http://www.w3.org/1999/xlink" content-type="dwc:verbatimCoordinates" xlink:type="simple">46.1890°N, 67.6766°W</named-content>, 8 June 2005, M. Giguère &amp; R. Webster coll. (1, RWC); same locality but <named-content xmlns:xlink="http://www.w3.org/1999/xlink" content-type="dwc:verbatimCoordinates" xlink:type="simple">46.1935°N, 67.6825°W</named-content>, 19 April 2995 (1, RWC). Albert Co., Shepody N.W.A., Germantown Section, <named-content xmlns:xlink="http://www.w3.org/1999/xlink" content-type="dwc:verbatimCoordinates" xlink:type="simple">45.7101°N, 64.7542°W</named-content>, 30 July 2004, R.P. Webster coll. (1, RWC). Sunbury Co., Acadia Research Forest, <named-content xmlns:xlink="http://www.w3.org/1999/xlink" content-type="dwc:verbatimCoordinates" xlink:type="simple">45.9866°N, 66.3841°W</named-content>, 8–13 May 2009, 13–19 May 2009, 19–25 May 2009, 16–24 June 2009, R. Webster &amp; M.-A. Giguère coll. (10, RWC). <bold>Nova Scotia.</bold> St. Peters, 25-VII-1930, M.L. Prebble (1, CNC). <bold>Ontario.</bold> Alfred bog, 16.VI.1981, A. Davies (1, CNC). <bold>Quebec.</bold> Sainte-Catherine Portneuf, 29-VIII-1971, Claude Chantal (1, CNC). D[ivision de] R[ecensement] Bellechasse, St-Nérée, 10.VII.1976, J.F. Landry (3, CNC). Cascapedia, 11.VI.1933, W.J. Brown (1, CNC).</p></tp:treatment-sec><tp:treatment-sec sec-type="Etymology"><title>Etymology.</title><p>The specific name comes from the Latin participle <italic>exutus</italic>, -<italic>a</italic>, -<italic>um</italic> (deprived of) and alludes to the fact that the protibia of the male lacks the spinelike projection (calcar) found in the other American (north of Mexico) species.</p></tp:treatment-sec><tp:treatment-sec sec-type="Diagnosis"><title>Diagnosis.</title><p>This species is best separated from <italic><tp:taxon-name>Paratenetus punctatus</tp:taxon-name></italic> and <italic><tp:taxon-name>Paratenetus texanus</tp:taxon-name></italic> in having the antennomere 8 transverse. The males are also easily recognized among the species treated here in having no calcar on the protibia and a relatively long apical spine, oriented more or less parallel to long axis of tibia, on the mesotibia.</p></tp:treatment-sec><tp:treatment-sec sec-type="Description"><title>Description.</title><p>Body dorsally pale reddish brown in most specimens, with the pronotum and head usually slightly darker than elytra and legs; antennal club darker than antennomeres 1–8, particularly in males; metaventrite quite distinctly darker than first <!--PageBreak-->two abdominal ventrites in the vast majority of specimens, not or only slightly darker in a few specimens. Antennomere 8 transverse. Pronotum with maximum width at or very slightly anterior of midlength (<xref ref-type="fig" rid="F2">Fig. 2</xref>); punctures narrowly spaced, in part subcontiguous over lateral half. Elytra less convex than for <italic><tp:taxon-name>Paratenetus gibbipennis</tp:taxon-name></italic> and <italic><tp:taxon-name>Paratenetus fuscus</tp:taxon-name></italic>; slanting setae subdepressed, erect setae few. Metaventrite long, length along midline longer than length of abdominal ventrite 2 along midline. Male protibia without calcar near middle along ventral surface; male mesotibia with relatively long, apical spine, oriented more or less parallel to long axis of tibia. Parameres with sides convergent towards apex; apex more or less truncate (<xref ref-type="fig" rid="F3">Fig. 7</xref>).</p><p>Length: 2.5–3.0 mm.</p><fig id="F1" position="float" orientation="portrait"><label>Figure 1.</label><caption><p>Dorsal habitus drawing of <italic><tp:taxon-name>Paratenetus exutus</tp:taxon-name></italic>.</p></caption><graphic xmlns:xlink="http://www.w3.org/1999/xlink" xlink:href="zookeys-415-023-g001.jpg" position="float" orientation="portrait" xlink:type="simple"/></fig><fig id="F2" position="float" orientation="portrait"><label>Figures 2–4.</label><caption><p>Left half of pronotum. <bold>2</bold> <italic><tp:taxon-name>Paratenetus exutus</tp:taxon-name></italic> <bold>3</bold> <italic><tp:taxon-name>Paratenetus punctatus</tp:taxon-name></italic> <bold>4</bold> <italic><tp:taxon-name>Paratenetus texanus</tp:taxon-name></italic>.</p></caption><graphic xmlns:xlink="http://www.w3.org/1999/xlink" xlink:href="zookeys-415-023-g002.jpg" position="float" orientation="portrait" xlink:type="simple"/></fig><fig id="F3" position="float" orientation="portrait"><label>Figures 5–9.</label><caption><p>Parameres (dorsal view). <bold>5</bold> <italic><tp:taxon-name>Paratenetus gibbipennis</tp:taxon-name></italic> <bold>6</bold> <italic><tp:taxon-name>Paratenetus fuscus</tp:taxon-name></italic> <bold>7</bold> <italic><tp:taxon-name>Paratenetus exutus</tp:taxon-name></italic> <bold>8</bold> <italic><tp:taxon-name>Paratenetus punctatus</tp:taxon-name></italic> <bold>9</bold> <italic><tp:taxon-name>Paratenetus texanus</tp:taxon-name></italic>.</p></caption><graphic xmlns:xlink="http://www.w3.org/1999/xlink" xlink:href="zookeys-415-023-g003.jpg" position="float" orientation="portrait" xlink:type="simple"/></fig><!--PageBreak--></tp:treatment-sec><tp:treatment-sec sec-type="Distribution"><title>Distribution.</title><p>This species ranges from Cape Breton Island to northwestern Alberta, south to east-central Texas, southern Alabama, and southern Florida (<xref ref-type="fig" rid="F5">Fig. 13</xref>).</p><fig id="F4" position="float" orientation="portrait"><label>Figures 10–11.</label><caption><p>Maps showing collection localities in North America. <bold>10</bold> <italic><tp:taxon-name>Paratenetus gibbipennis</tp:taxon-name></italic> <bold>11</bold> <italic><tp:taxon-name>Paratenetus fuscus</tp:taxon-name></italic>.</p></caption><graphic xmlns:xlink="http://www.w3.org/1999/xlink" xlink:href="zookeys-415-023-g004.jpg" position="float" orientation="portrait" xlink:type="simple"/></fig><fig id="F5" position="float" orientation="portrait"><label>Figures 12–13.</label><caption><p>Maps showing collection localities in North America. <bold>12</bold> <italic><tp:taxon-name>Paratenetus punctatus</tp:taxon-name></italic> <bold>13</bold> <italic><tp:taxon-name>Paratenetus exutus</tp:taxon-name></italic>.</p></caption><graphic xmlns:xlink="http://www.w3.org/1999/xlink" xlink:href="zookeys-415-023-g005.jpg" position="float" orientation="portrait" xlink:type="simple"/></fig></tp:treatment-sec><tp:treatment-sec sec-type="Records"><title>Records.</title><p>We have seen 416 specimens, including the type material, from the following localities. Canada. <bold>Alberta.</bold> “Tp. 73, Rge. 17, W. 4” (CNC). Peace River (NFC). <bold>Manitoba.</bold> Aweme (CNC). <bold>New Brunswick.</bold> Fredericton (CNC). <bold>Nova Scotia.</bold> Kentville (CNC). Annapolis Royal (CNC). Portapique (MCZ). St. Peter’s (AFC). Cape Breton (CNC, AFC). Grand River (CNC, AFC). Woodside (AFC). White Point Beach, Queens Co. (JCC). <bold>Ontario.</bold> Ridgeway (MCZ). Trenton (CNC). Prince Edward Co. (CNC). La Rose Forest, near Bourget (CNC). <bold>Quebec.</bold> Hull [= Gatineau] (CAS). Lac Duparquet (LEMM). Lac Labyrinthe [Abitibi] (LEMM). Laniel (CNC). Valcartier (CNC). <bold>Saskatchewan.</bold> Red Earth (RSM). Somme (RSM). United States of America. <bold>Alabama.</bold> <!--PageBreak--><!--PageBreak--><italic>Conecuh Co.</italic>: 19 km NE Evergreen (USNM). <bold>Arkansas.</bold> <italic>Newton Co.</italic>: 12 mi. W Jasper (SEMC). <bold>Connecticut.</bold> <italic>Litchfield Co.</italic>: Cornwall (RLAC, CUIC). <bold>District of Columbia.</bold> Washington (USNM). <bold>Florida.</bold> “Fla” (USNM). “Haulover” (USNM). <italic>Alachua Co.</italic>: Cross Creek (FSC); Gainesville (RLAC); nr. Paynes Prairie St. Pk. (FSC). <italic>Brevard Co.</italic>: Hatbill St. Pk. (FSC). <italic>Dade Co.</italic>: Everglades Nat. Pk. “Royal Palm Pk.” (CMN); Everglades Nat. Pk., Royal Palm Hammock (FSC). <italic>Highlands Co.</italic>: Archbold Biological Station (TAMU). <italic>Lake Co.</italic>: Camp McQuarrie (FSC). <italic>Liberty Co.</italic>: Torreya St. Pk. (FSC). <italic>Putnam Co.</italic>: 2 mi. SW Interlachen (FSC). <italic>Volusia Co.</italic>: Enterprise (USNM). <bold>Illinois.</bold> <italic>Lake Co.</italic>: Grayslake (SEMC). <bold>Indiana.</bold> <italic>Monroe Co.</italic>: Bloomington (FSC). <bold>Iowa.</bold> <italic>Buchanan Co.</italic>: Independence (USNM). <italic>Polk Co.</italic>: Walnut Woods St. Pk. (CUIC, USNM). <bold>Kansas.</bold> <italic>Bourbon Co.</italic>: 9 mi SW Ft. Scott (SEMC). <italic>Crawford Co.</italic>: 3 mi NE Pittsburg (SEMC). <italic>Jefferson Co.</italic>: 1 km SW Perry State Park (SEMC); University of Kansas Field Station, Nelson Ravine Forest (SEMC); The Falin Property, 1.5 km N jct. 94th St. &amp; Kingman Rd. (SEMC). <italic>Marshall Co.</italic>: Alcove Springs State Park (SEMC). <italic>Neosho Co.</italic>: 2 mi SE Erie (SEMC). <italic>Osage Co.</italic>: Melvern Lake Project, Outlet Park (SEMC); Pomona Lake, Outlet Park (SEMC). <italic>Pottawatomie Co.</italic>: St. George (SEMC). <italic>Wabaunsee Co.</italic>: 10 mi SW Alma (SEMC). <bold>Kentucky.</bold> “Ky” (USNM). <bold>Lousiana.</bold> <italic>East Baton Rouge Parish</italic>: LA 37 at Comite River (LSAM). <italic>East Feliciana Parish</italic>: Boy Scout Camp Avondale, E of Clinton (LSAM); 1.2 mi S Central (LSAM). <bold>Maine.</bold> <italic>Aroostook Co.</italic>: St. Francis (DENH); Crystal (USNM); Howe Brook (USNM); Portage (USNM); Clayton Lake (USNM); Ashland (USNM). <italic>Cumberland Co.</italic>: South Portland (CUIC). <italic>Franklin Co.</italic>: Oquossoc (DENH). <italic>Hancock Co.</italic>: Blue Hill (DENH); E. Orland (USNM). <italic>Kennebec Co.</italic>: Vassalboro (USNM); Augusta (USNM). <italic>Knox Co.</italic>: Friendship (USNM). <italic>Lincoln Co.</italic>: New Harbor (USNM); Bristol (USNM); Boothbay Harbour (USNM). <italic>Oxford Co.</italic>: Peru (CUIC, MCZ). <italic>Penobscot Co.</italic>: Lee (USNM); Springfield (USNM). <italic>Piscataquis Co.</italic>: Kokadjo (DENH); Dover-Foxcropt (DENH); Chesuncook (USNM). <italic>Somerset Co.</italic>: Caratunk (DENH, USNM); Embden (USNM); Bingham (USNM); Brighton (DENH); Rockwood (USNM); Seboomook (DENH). <italic>Waldo Co.</italic>: Palermo (USNM). <italic>Washington Co.</italic>: Princeton (DENH, USNM); Wesley (DENH, USNM); Steuben (CNC). <italic>York Co.</italic>: West Lebanon (DENH). <bold>Maryland.</bold> <italic>Carroll Co.</italic>: Finksburg (USNM). <italic>Somerset Co.</italic>: Shelltown (USNM). <italic>Talbot Co.</italic>: Wittman (USNM); 3 km SE Easton (USNM). <bold>Michigan.</bold> <italic>Marquette Co.</italic>: Marquette (USNM). <italic>Wayne Co.</italic>: Detroit (USNM). <bold>Minnesota.</bold> <italic>Becker Co.</italic>: Itasca St. Pk. area (USNM). <italic>Crow Wing Co.</italic>: Lake Hubert (CNC). <italic>Sherburne Co.</italic>: Elk River (CNC). <bold>Mississippi.</bold> <italic>George Co.</italic>: Lucedale (CUIC). <italic>Greene Co.</italic>: Leakesville (CUIC). <bold>Missouri.</bold> <italic>Greene Co.</italic>: nr. James River (TAMU). <italic>Randolph Co.</italic>: 1 mi E Moberly (TAMU). <bold>New Jersey.</bold> <italic>Atlantic Co.</italic>: 5 mi. N Hammonton (RLAC). <italic>Cape May Co.</italic>: Anglesea (USNM). <italic>Ocean Co.</italic>: Lakehurst (CUIC). <italic>Salem Co.</italic>: Lake Hudson, near Deepwater (RLAC). <italic>Union Co.</italic>: Elizabeth (USNM). <bold>New York.</bold> <italic>Suffolk Co.</italic>: Yaphank, L.I. (USNM). <italic>Ulster Co.</italic>: West Park (CUIC); Slide Mt. (CUIC). <bold>North Carolina.</bold> <italic>Buncombe Co.</italic>: Oteen (USNM); 6 mi S Asheville (SEMC). <italic>Haywood Co.</italic>: 9 mi. W Waynesville (SEMC); Cataloochee, GSMNP (LSAM); Purchase Knob, GSMNP (LSAM). <italic>Henderson Co.</italic>: Fletcher (FSC). <italic>Swain Co.</italic>: Andrews Bald, GSMNP (LSAM); Clingmans Dome, GSMNP (LSAM). <italic>Yancey Co.</italic>: Black Mountains (AMNH). <bold>North Dakota.</bold> <italic>Richland Co.</italic>: Mirror Pool (USNM). <bold>Ohio.</bold> <italic>Fairfield Co.</italic>: Barnebey Center (RLAC). <italic>Franklin Co.</italic>: Worthington (RLAC). <italic>Hamilton Co.</italic>: Cincinnati (USNM). <italic>Highland Co.</italic> (FSC). <italic>Hocking Co.</italic>: Ward Township (RLAC). <italic>Pike Co.</italic>: Jackson Lake (RLAC). <italic>Preble Co.</italic>: Hueston Woods (RLAC). <italic>Ross Co.</italic>: Tar Hollow St. Pk. (FSC). <italic>Trumbull Co.</italic>: Phalanx (CUIC). <bold>Oklahoma.</bold> <italic>Latimer Co.</italic>: Red Oak (FSC, TAMU). <bold>Pennsylvania.</bold> <italic>Fayette Co.</italic>: 5 mi. W. Ohiopyle (USNM). <bold>Tennessee.</bold> <italic>Cocke Co.</italic>: Albright Grove (LSAM). <italic>Sevier Co.</italic>: Ramsey Cascade Trail, GSMNP (LSAM); Goshen Prong, GSMNP (LSAM); Indian Gap, GSMNP (LSAM). <italic>Swain Co.</italic>: near Charlies Bunion, GSMNP (FSC). <bold>Texas.</bold> <italic>Colorado Co.</italic>: Columbus (USNM). <italic>Victoria Co.</italic>: Victoria (USNM). <bold>Virginia.</bold> “Ft. Monroe” (USNM). Covington (FSC). <italic>Bath Co.</italic>: 9.6 km N Clifton Forge (CNC). <italic>Lee Co.</italic>: Pennington Gap (MCZ). <italic>Loudoun Co.</italic>: 3 km SE Lovettsville (USNM). <italic>Montgomery Co.</italic>: Caldwell Fields (FSC, TAMU). <bold>West Virginia.</bold> <italic>Mingo Co.</italic>: Justice (CUIC). <italic>Pocahontas Co.</italic>: Cranberry Glades (USNM). <bold>Wisconsin.</bold> <italic>Bayfield Co.</italic>: Bayfield (USNM). <italic>Wood Co.</italic>: Griffith State Nursery (USNM).</p></tp:treatment-sec><tp:treatment-sec sec-type="Remarks"><title>Remarks.</title><p>While almost all specimens from Canada and northern United States had the metaventrite distinctly darker than the first two abdominal ventrites, this is not the case with the specimens from the southern states. There is also variation in the width of the antennomere 8. Most specimens have that antennomere distinctly transverse, some specimens from the southern states (particularly Louisiana) have the antennomere 8 only slightly transverse.</p><p>Females are more common in collections than males. Of 105 randomly selected specimens, 76 (72%) were females and 29 (28%) were males.</p><p>Specimens were collected in March (n=9), April (n=38), May (n=84), June (n=58), July (n=79), August (n=40), September (n=22), October (n=5), November (n=3), and December (n=2).</p><p>Labels on specimens read “at black light near mixed forest, farmed fields and tidal creek” (4 specimens); “at black light at edge of mixed forest and open turf on hill” (1); “in moldy leaf clusters on cut branches of <italic><tp:taxon-name>Acer rubrum</tp:taxon-name></italic>” (3); “beaten ex spruce” (35); “beaten ex fir” (10); “on <italic><tp:taxon-name>Bumelia lanuginosa</tp:taxon-name></italic>” (1); “ex. spruce” (1); “ex. canopy trap” (15); “ex. FIT, near upper meadow” (1); “ex. FIT, near lower meadow” (3); “ex. canopy malaise, near lower meadow” (9); “ex. canopy FIT, near lower meadow” (3); “malaise trap” (6).</p><p>Most specimens of this species in collections are identified under the name “<italic><tp:taxon-name>Paratenetus inermis</tp:taxon-name></italic> Bsq. and Bouch.” since it was the intended name. Unfortunately, we realized that the name was already used by Champion only after the specimens were returned to their respective collections.</p><!--PageBreak--><!--PageBreak--></tp:treatment-sec></tp:taxon-treatment>
